# Supplementary material for: The Impact of Glomerular Disease on Dyslipidemia in Pediatric Patients Treated with Dialysis
Source: Nutrients. 2025 Jan 27;17(3):459. doi: 10.3390/nu17030459 (PMC11819668; doi:10.3390/nu17030459)
Supplement: Supplementary file 1 [file nutrients-17-00459-s001.zip]

Archive with 1 entries (1 files):
- nutrients-3422443-supplementary.pdf
